# Supplementary material for: Chapelieria magna, a new species of Rubiaceae from eastern Madagascar
Source: PhytoKeys. 2015 Jan 15;(44):89–95. doi: 10.3897/phytokeys.44.8513 (PMC4329392; doi:10.3897/phytokeys.44.8513)
Supplement: XML Treatment for Chapelieria magna [file phytokeys.44.8513-treatment1.xml]

<!DOCTYPE tp:taxon-treatment
  PUBLIC "-//TaxonX//DTD Taxonomic Treatment Publishing DTD v0 20100105//EN" "tax-treatment-NSO.dtd">
<tp:taxon-treatment xmlns:tp="http://www.plazi.org/taxpub"><tp:treatment-meta><kwd-group><label>Taxon classification</label><kwd><named-content content-type="kingdom">Plantae</named-content></kwd><kwd><named-content content-type="order">Gentianales</named-content></kwd><kwd><named-content content-type="family">Rubiaceae</named-content></kwd></kwd-group><mixed-citation publication-type="journal"><person-group><name><surname>Kainulainen</surname><given-names>Kent</given-names></name><name><surname>Razafimandimbison</surname><given-names>Sylvain G.</given-names></name></person-group><article-title><italic><tp:taxon-name><tp:taxon-name-part taxon-name-part-type="genus">Chapelieria</tp:taxon-name-part> <tp:taxon-name-part taxon-name-part-type="species">magna</tp:taxon-name-part></tp:taxon-name></italic>, a new species of <tp:taxon-name><tp:taxon-name-part taxon-name-part-type="family">Rubiaceae</tp:taxon-name-part></tp:taxon-name> from eastern Madagascar</article-title><source>PhytoKeys</source><day>15</day><month>1</month><year>2015</year><volume>2015</volume><issue>44</issue><fpage>89</fpage><lpage>95</lpage><pub-id pub-id-type="doi">10.3897/phytokeys.44.8513</pub-id></mixed-citation></tp:treatment-meta><tp:nomenclature><tp:taxon-name>
                        <tp:taxon-name-part taxon-name-part-type="genus">Chapelieria</tp:taxon-name-part>
                        <tp:taxon-name-part taxon-name-part-type="species">magna</tp:taxon-name-part>
                        <object-id xmlns:xlink="http://www.w3.org/1999/xlink" content-type="ipni" xlink:type="simple">urn:lsid:ipni.org:names:77144550-1</object-id>
                    </tp:taxon-name><tp:taxon-authority>Kainul.</tp:taxon-authority><tp:taxon-status xmlns:xlink="http://www.w3.org/1999/xlink" xlink:type="simple">sp. nov.</tp:taxon-status><xref ref-type="fig" rid="F1">Figures 1</xref><xref ref-type="fig" rid="F2">, 2</xref></tp:nomenclature><tp:treatment-sec sec-type="Diagnosis"><title>Diagnosis.</title><p>Differs from previously described species of <italic><tp:taxon-name><tp:taxon-name-part taxon-name-part-type="genus">Chapelieria</tp:taxon-name-part></tp:taxon-name></italic> (<italic><tp:taxon-name><tp:taxon-name-part taxon-name-part-type="genus">Chapelieria</tp:taxon-name-part> <tp:taxon-name-part taxon-name-part-type="species">madagascariensis</tp:taxon-name-part></tp:taxon-name></italic>, <italic><tp:taxon-name><tp:taxon-name-part taxon-name-part-type="genus">Chapelieria</tp:taxon-name-part> <tp:taxon-name-part taxon-name-part-type="species">multiflora</tp:taxon-name-part></tp:taxon-name></italic>, and <italic><tp:taxon-name><tp:taxon-name-part taxon-name-part-type="genus">Chapelieria</tp:taxon-name-part> <tp:taxon-name-part taxon-name-part-type="species">septentrionalis</tp:taxon-name-part></tp:taxon-name></italic>) by its quadrangular shoots; triangular-calyptrate stipules; sessile leaves (vs. petiole 5–11 mm); simple, terete, sparsely pubescent styles (vs. club-shaped, grooved/ridged, glabrous styles); ovule number (ca. 16 vs. 3–7 per locule); distinctly ridged fruits (vs. ±smooth fruits); and the much larger size of leaves (up to 42 × 12.2 cm vs. &lt;16.6 × 7.8 cm), and fruits (up to 45 × 20 mm vs. &lt;13 × 7.0 mm).</p></tp:treatment-sec><tp:treatment-sec sec-type="Type"><title>Type.</title><p><bold>MADAGASCAR.</bold> Toamasina Province: Analanjirofo Region, Maroantsetra District, Masoala National Park, <named-content xmlns:xlink="http://www.w3.org/1999/xlink" content-type="dwc:verbatimCoordinates" xlink:type="simple">15°41.910'S; 49°57.815'E</named-content>, 115 m altitude, 15 January 2013 (fl.), <italic>S.G. Razafimandimbison et al. 1240</italic> (holotype S!, isotype, TAN!).</p></tp:treatment-sec><tp:treatment-sec sec-type="Description"><title>Description.</title><p>Treelet, to 4 m tall, all vegetative parts glabrous; with decussate, horizontal branches; branchlets quadrangular, 4.0–7.0 mm in diameter, bark drying brown. Stipules ca. 25–30 mm long, initially calyptrate and covering the apical bud, subsequently interpetiolar, triangular, with raised median line and apiculate apex; persistent. Leaves: sessile, narrowly obovate, ca. 39.0–42.0 × 10.5–12.2 cm; bases acute–auriculate; apices acute; adaxial surface: green when fresh, drying pale brownish-gray, smooth, secondary veins brochidodromus, obvious, curved, 15–20 pairs; midribs prominent, pale green when fresh, ±the same colour of the leaf when dry; abaxial surface: pale green when fresh, pale brown when dry, veins reddish-brown. Inflorescences ±sessile, many-flowered (although only 1–few flowers may be mature at any given time); bracts initially calyptrate and covering the flower buds, subsequently splitting unequally to asymmetric, ±triangular sheaths, ca. 18 × 21 mm (1<sup>st</sup> order bracts), pale green–bright reddish pink, adaxially glabrous, abaxially densely strigose (hairs ca. 0.9 mm), bracteoles reduced; Flowers: hypanthium narrowly urceolate, ca. 6.7 × 2.0 mm; calyces greenish white–bright reddish pink; calyx tubes 3.0–5.0 mm long, externally glabrous, but with hairs (ca. 0.5–1.0 mm long) and colleters on the lower inner surface; calyx lobes ca. 7.5 × 1.3 mm, narrowly triangular, with ciliolate margins (hairs ca. 0.5–2.5 mm); corollas white, funnelform, ±curved; corolla tubes ca. 15 mm long, externally and internally glabrous; corolla lobes ca. 10 × 4.6 mm long, acute, recurved at anthesis; stamens: sessile, attached ca. 3 mm below corolla sinus; anthers white, ca. 7.9 × 0.8 mm, linear, medifixed, exserted for ca. 0.5–1.0 mm; styles simple, ca. 16.5 mm long, sparsely pubescent (hairs ca. 0.5 mm long); stigmas shortly bifid (lobes ca. 0.5 mm long); exserted for ca. 0.5–1.0 mm; ovary ellipsoid, 2-locular, ovules arranged <!--PageBreak--><!--PageBreak-->in two series, pendulous, ca. 16 ovules per locule; Fruits: mature fruits red, ca. 36–45 × 14–20 mm, glabrous, fleshy-indehiscent, fusiform, and apically elongated, with distinctive longitudinal grooves/ridges; calyx lobes persistent. Seeds: maturing at ± same rate, ca. 4.8–6.8 × 4.0–6.0 mm, compressed and angular.</p><!--PageBreak--></tp:treatment-sec><tp:treatment-sec sec-type="Distribution and habitat"><title>Distribution and habitat.</title><p><italic><tp:taxon-name><tp:taxon-name-part taxon-name-part-type="genus">Chapelieria</tp:taxon-name-part> <tp:taxon-name-part taxon-name-part-type="species">magna</tp:taxon-name-part></tp:taxon-name></italic> is only known from the type collection, made from a small stand of understory treelets in the rainforest of southern Masoala National Park. Notably, <italic><tp:taxon-name><tp:taxon-name-part taxon-name-part-type="genus">Chapelieria</tp:taxon-name-part> <tp:taxon-name-part taxon-name-part-type="species">madagascariensis</tp:taxon-name-part></tp:taxon-name></italic> also occurs in this area. Although previously only known from the (eastern) Masoala peninsula by a collection made in 1951 (A. Tata 3404-RN; <xref ref-type="bibr" rid="B4">Davies and Davis 2014</xref>), we collected a specimen 4.7 km south of the <italic><tp:taxon-name><tp:taxon-name-part taxon-name-part-type="genus">Chapelieria</tp:taxon-name-part> <tp:taxon-name-part taxon-name-part-type="species">magna</tp:taxon-name-part></tp:taxon-name></italic> locality in the nearby Tampolo littoral forest (<italic>Razafimandimbison et al. 1217A</italic>; S, TAN). However, whereas <italic><tp:taxon-name><tp:taxon-name-part taxon-name-part-type="genus">Chapelieria</tp:taxon-name-part> <tp:taxon-name-part taxon-name-part-type="species">madagascariensis</tp:taxon-name-part></tp:taxon-name></italic> was found on sandy soil (cf. <xref ref-type="bibr" rid="B4">Davies and Davis 2014</xref>), the habitat of <italic><tp:taxon-name><tp:taxon-name-part taxon-name-part-type="genus">Chapelieria</tp:taxon-name-part> <tp:taxon-name-part taxon-name-part-type="species">magna</tp:taxon-name-part></tp:taxon-name></italic> was on lateritic soil.</p></tp:treatment-sec><tp:treatment-sec sec-type="Phenology"><title>Phenology.</title><p>Both flowers and fruits were found when we collected <italic><tp:taxon-name><tp:taxon-name-part taxon-name-part-type="genus">Chapelieria</tp:taxon-name-part> <tp:taxon-name-part taxon-name-part-type="species">magna</tp:taxon-name-part></tp:taxon-name></italic> in mid-January. This is during the rainy season in Madagascar.</p><fig id="F1" position="float" orientation="portrait"><label>Figure 1.</label><caption><p><italic><tp:taxon-name><tp:taxon-name-part taxon-name-part-type="genus">Chapelieria</tp:taxon-name-part> <tp:taxon-name-part taxon-name-part-type="species">magna</tp:taxon-name-part></tp:taxon-name></italic>. <bold>A</bold> Habit and habitat <bold>B</bold> Flowering branch. Note the apical calyptrate stipules (one leaf removed) <bold>C</bold> Flower buds, and fruits in longitudinal and transversal sections, on leaf (×1.5) <bold>D</bold> Fruits <bold>E</bold> Inflorescence on leaf (×1.5). Photographs by Kent Kainulainen.</p></caption><graphic xmlns:xlink="http://www.w3.org/1999/xlink" xlink:href="phytokeys-044-089-g001.jpg" position="float" orientation="portrait" xlink:type="simple" id="oo_37007.jpg"/></fig><fig id="F2" position="float" orientation="portrait"><label>Figure 2.</label><caption><p><italic><tp:taxon-name><tp:taxon-name-part taxon-name-part-type="genus">Chapelieria</tp:taxon-name-part> <tp:taxon-name-part taxon-name-part-type="species">magna</tp:taxon-name-part></tp:taxon-name></italic>. <bold>A</bold> Leaf <bold>B</bold> Longitudinal section of corolla. <bold>C</bold> Stigma <bold>D</bold> Part of an inflorescence with flower buds and bracts <bold>E</bold> Longitudinal section of ovary and calyx <bold>F</bold> Fruit <bold>G</bold> Seed. Drawings from the holotype: <italic>Razafimandimbison et al. 1240</italic>, by Kent Kainulainen.</p></caption><graphic xmlns:xlink="http://www.w3.org/1999/xlink" xlink:href="phytokeys-044-089-g002.jpg" position="float" orientation="portrait" xlink:type="simple" id="oo_37008.jpg"/></fig></tp:treatment-sec><ref-list><ref id="B4"><mixed-citation xmlns:xlink="http://www.w3.org/1999/xlink" xlink:type="simple"><person-group><name name-style="western"><surname>Davies</surname><given-names>NMJ</given-names></name><name name-style="western"><surname>Davis</surname><given-names>AP</given-names></name></person-group> (<year>2014</year>) <article-title><italic><tp:taxon-name><tp:taxon-name-part taxon-name-part-type="genus">Chapelieria</tp:taxon-name-part> <tp:taxon-name-part taxon-name-part-type="species">septentrionalis</tp:taxon-name-part></tp:taxon-name></italic> and <italic><tp:taxon-name><tp:taxon-name-part taxon-name-part-type="genus">C.</tp:taxon-name-part> <tp:taxon-name-part taxon-name-part-type="species">multiflora</tp:taxon-name-part></tp:taxon-name></italic> spp. nov. (<tp:taxon-name><tp:taxon-name-part taxon-name-part-type="family">Rubiaceae</tp:taxon-name-part></tp:taxon-name>, Octotropideae) and an emended description for <italic><tp:taxon-name><tp:taxon-name-part taxon-name-part-type="genus">C.</tp:taxon-name-part> <tp:taxon-name-part taxon-name-part-type="species">madagascariensis</tp:taxon-name-part></tp:taxon-name></italic>.</article-title><source>Nordic Journal of Botany</source><volume>32</volume>(<issue>6</issue>): <fpage>691</fpage>–<lpage>700</lpage>. doi: <ext-link ext-link-type="doi" xlink:href="10.1111/njb.00459" xlink:type="simple">10.1111/njb.00459</ext-link></mixed-citation></ref></ref-list></tp:taxon-treatment>
